# Supplementary material for: Characterizing the variation in chromosome structure ensembles in the context of the nuclear microenvironment
Source: PLoS Comput Biol. 2022 Aug 15;18(8):e1010392. doi: 10.1371/journal.pcbi.1010392 (PMC9410561; doi:10.1371/journal.pcbi.1010392)
Supplement: S1 Table — (XLSX) [file pcbi.1010392.s001.xlsx]

## Sheet: Sheet1
	IMR90	K562	A549
H3K4Me1	ENCFF812CWF	ENCFF352HXD	ENCFF269UHZ
H3K4Me2	ENCFF842IIU	ENCFF446FUS	ENCFF143DSJ
H3K4Me3	ENCFF021CLP	ENCFF855ZMQ	ENCFF756VHC
H3K9Ac	ENCFF733ZHB	ENCFF149MXA	ENCFF497JCB
H3K27Ac	ENCFF064XTS	ENCFF121RHF	ENCFF921QFJ
H4K20Me1	ENCFF951EYC	ENCFF923YUN	ENCFF841QBW
H3K36Me3	ENCFF994SJM	ENCFF880HKV	ENCFF347QGE
H3K27Me3	ENCFF547BFL	ENCFF392ZKG	ENCFF979OSH
H3K9Me3	ENCFF084CZB	ENCFF155UQU	ENCFF089MBN
H2A.Z	ENCFF640IYV	ENCFF874SMO	ENCFF159DMB
DNase	ENCFF530KLY	ENCFF257HEE	ENCFF539TQP
RAD21	ENCFF895JAW	ENCFF057JFH	-
