# Supplementary material for: Characterizing the variation in chromosome structure ensembles in the context of the nuclear microenvironment
Source: PLoS Comput Biol. 2022 Aug 15;18(8):e1010392. doi: 10.1371/journal.pcbi.1010392 (PMC9410561; doi:10.1371/journal.pcbi.1010392)
Supplement: S2 Table — Each entry represents the interaction strength and distance cutoff (separated by |) between beads of that two specific types. Energy values and distance cutoff values are represented in terms of kBT and σ respectively. (XLSX) [file pcbi.1010392.s002.xlsx]

## Sheet: Sheet1
	Active State 1	Active State 2	Inactive Poised	Repressive Polycomb	Heterochromatin
Active State 1	0.8 | 1.3	0.75 | 1.3	0.85 | 1.3	0.9 | 1.3	0.95 | 1.3
Active State 2	0.75 | 1.3	0.7 | 1.3	0.75 | 1.3	0.8 | 1.3	0.85 | 1.3
Inactive Poised	0.85 | 1.3	0.75 | 1.3	1.0 | 1.35	1.0 | 1.35	1.0 | 1.35
Repressive Polycomb	0.9 | 1.3	0.8 | 1.3	1.0 | 1.35	1.3 | 1.4	1.1 | 1.35
Heterochromatin	0.95 | 1.3	0.85 | 1.3	1.0 | 1.35	1.1 | 1.35	1.4 | 1.4
